# Supplementary material for: Small extracellular vesicles derived from umbilical cord mesenchymal stem cells repair blood-spinal cord barrier disruption after spinal cord injury through down-regulation of Endothelin-1 in rats
Source: PeerJ. 2023 Oct 31;11:e16311. doi: 10.7717/peerj.16311 (PMC10624166; doi:10.7717/peerj.16311)
Supplement: Supplemental Information 2 [file peerj-11-16311-s002.zip]

Archive with 20 entries (20 files):
- The raw data of statistical analysis/FIgure1D.xlsx
- The raw data of statistical analysis/FIgure1E.xlsx
- The raw data of statistical analysis/FIgure1F.xlsx
- The raw data of statistical analysis/FIgure2A.xlsx
- The raw data of statistical analysis/FIgure2B.xlsx
- The raw data of statistical analysis/FIgure3A.xlsx
- The raw data of statistical analysis/FIgure3C.xlsx
- The raw data of statistical analysis/FIgure3D.xlsx
- The raw data of statistical analysis/FIgure4B.xlsx
- The raw data of statistical analysis/FIgure4C.xlsx
- The raw data of statistical analysis/FIgure4D.xlsx
- The raw data of statistical analysis/FIgure4E.xlsx
- The raw data of statistical analysis/FIgure5B.xlsx
- The raw data of statistical analysis/FIgure5C.xlsx
- The raw data of statistical analysis/FIgure6B.xlsx
- The raw data of statistical analysis/FIgure6C.xlsx
- The raw data of statistical analysis/FIgure6D.xlsx
- The raw data of statistical analysis/FIgure6E.xlsx
- The raw data of statistical analysis/FIgure6F.xlsx
- The raw data of statistical analysis/FIgure6G.xlsx
