# Supplementary material for: Small extracellular vesicles derived from umbilical cord mesenchymal stem cells repair blood-spinal cord barrier disruption after spinal cord injury through down-regulation of Endothelin-1 in rats
Source: PeerJ. 2023 Oct 31;11:e16311. doi: 10.7717/peerj.16311 (PMC10624166; doi:10.7717/peerj.16311)
Supplement: Supplemental Information 2 [file peerj-11-16311-s002.zip › The raw data of statistical analysis/FIgure1D.xlsx]

## Sheet: Sheet1
Figure1D
Days	Control			SCI			exo
1	21	21	21	21	21	21	21	21	21
3	21	21	21	0	0	0	0	0	0
5	21	21	21	0	1	2	2	2	4
7	21	21	21	1	2	4	3	6	7
10	21	21	21	3	4	6	6	8	9
14	21	21	21	5	5	8	9	10	12
21	21	21	21	6	7	9	12	14	17
