# Supplementary material for: Small extracellular vesicles derived from umbilical cord mesenchymal stem cells repair blood-spinal cord barrier disruption after spinal cord injury through down-regulation of Endothelin-1 in rats
Source: PeerJ. 2023 Oct 31;11:e16311. doi: 10.7717/peerj.16311 (PMC10624166; doi:10.7717/peerj.16311)
Supplement: Supplemental Information 2 [file peerj-11-16311-s002.zip › The raw data of statistical analysis/FIgure1E.xlsx]

## Sheet: Sheet1
Figure1E
	Sham	SCI	Exos
replicate1	1.5	4.3	2
replicate2	2.3	4.9	2.9
replicate3	2.1	6.2	3.4
