# Supplementary material for: Small extracellular vesicles derived from umbilical cord mesenchymal stem cells repair blood-spinal cord barrier disruption after spinal cord injury through down-regulation of Endothelin-1 in rats
Source: PeerJ. 2023 Oct 31;11:e16311. doi: 10.7717/peerj.16311 (PMC10624166; doi:10.7717/peerj.16311)
Supplement: Supplemental Information 2 [file peerj-11-16311-s002.zip › The raw data of statistical analysis/FIgure2A.xlsx]

## Sheet: Sheet1
Figure2A
	biological replicate1
	Sham	SCI	Exos
replicate1	100	309	208
replicate2	100	349	214
replicate3	100	356	235
	biological replicate2
	Sham	SCI	Exos
replicate1	100	374	233
replicate2	100	399	294
replicate3	100	502	415
	biological replicate3
	Sham	SCI	Exos
replicate1	100	356	298
replicate2	100	640	343
replicate3	100	426	283
