# Supplementary material for: Small extracellular vesicles derived from umbilical cord mesenchymal stem cells repair blood-spinal cord barrier disruption after spinal cord injury through down-regulation of Endothelin-1 in rats
Source: PeerJ. 2023 Oct 31;11:e16311. doi: 10.7717/peerj.16311 (PMC10624166; doi:10.7717/peerj.16311)
Supplement: Supplemental Information 2 [file peerj-11-16311-s002.zip › The raw data of statistical analysis/FIgure2B.xlsx]

## Sheet: Sheet1
Figure2B
	biological replicate1
	Sham	SCI	Exos
replicate1	13	31	17
replicate2	15	45	21
replicate3	11	41	25
	biological replicate2
	Sham	SCI	Exos
replicate1	19	53	26
replicate2	33	67	45
replicate3	14	48	25
	biological replicate3
	Sham	SCI	Exos
replicate1	25	57	27
replicate2	21	68	41
replicate3	35	61	37
