# Supplementary material for: Small extracellular vesicles derived from umbilical cord mesenchymal stem cells repair blood-spinal cord barrier disruption after spinal cord injury through down-regulation of Endothelin-1 in rats
Source: PeerJ. 2023 Oct 31;11:e16311. doi: 10.7717/peerj.16311 (PMC10624166; doi:10.7717/peerj.16311)
Supplement: Supplemental Information 2 [file peerj-11-16311-s002.zip › The raw data of statistical analysis/FIgure3C.xlsx]

## Sheet: Sheet1
Figure3C
	Sham	SCI	Exos	ET-1
replicate1	1.6	4.2	2.1	3.8
replicate2	2	5.1	2.6	4.1
replicate3	2.2	6.1	3	4.6
