# Supplementary material for: Small extracellular vesicles derived from umbilical cord mesenchymal stem cells repair blood-spinal cord barrier disruption after spinal cord injury through down-regulation of Endothelin-1 in rats
Source: PeerJ. 2023 Oct 31;11:e16311. doi: 10.7717/peerj.16311 (PMC10624166; doi:10.7717/peerj.16311)
Supplement: Supplemental Information 2 [file peerj-11-16311-s002.zip › The raw data of statistical analysis/FIgure4E.xlsx]

## Sheet: Sheet1
Figure4E
	Sham	SCI	Exos	ET-1
replicate1	1	0.285154	1.33205	0.994441
replicate2	1	0.324867	1.1348	0.653869
replicate3	1	0.356744	1.26764	0.875722
