# Supplementary material for: Small extracellular vesicles derived from umbilical cord mesenchymal stem cells repair blood-spinal cord barrier disruption after spinal cord injury through down-regulation of Endothelin-1 in rats
Source: PeerJ. 2023 Oct 31;11:e16311. doi: 10.7717/peerj.16311 (PMC10624166; doi:10.7717/peerj.16311)
Supplement: Supplemental Information 2 [file peerj-11-16311-s002.zip › The raw data of statistical analysis/FIgure5C.xlsx]

## Sheet: Sheet1
Figure5C
	Sham	SCI	Exos	ET-1
replicate1	1	1.28108	0.675567	1.20624
replicate2	1	1.35	0.538959	1.31245
replicate3	1	1.4678	0.891968	1.09343
