# Supplementary material for: Small extracellular vesicles derived from umbilical cord mesenchymal stem cells repair blood-spinal cord barrier disruption after spinal cord injury through down-regulation of Endothelin-1 in rats
Source: PeerJ. 2023 Oct 31;11:e16311. doi: 10.7717/peerj.16311 (PMC10624166; doi:10.7717/peerj.16311)
Supplement: Supplemental Information 2 [file peerj-11-16311-s002.zip › The raw data of statistical analysis/FIgure6D.xlsx]

## Sheet: Sheet1
Figure6D
	Control	OGD/R	Exos	ET-1
replicate1	1	0.40554	0.860269	0.777418
replicate2	1	0.220948	1.05387	0.463581
replicate3	1	0.319843	0.938782	0.539873
