# Supplementary material for: Small extracellular vesicles derived from umbilical cord mesenchymal stem cells repair blood-spinal cord barrier disruption after spinal cord injury through down-regulation of Endothelin-1 in rats
Source: PeerJ. 2023 Oct 31;11:e16311. doi: 10.7717/peerj.16311 (PMC10624166; doi:10.7717/peerj.16311)
Supplement: Supplemental Information 2 [file peerj-11-16311-s002.zip › The raw data of statistical analysis/FIgure6E.xlsx]

## Sheet: Sheet1
Figure6E
	Sham	OGD/R	Exos	ET-1
replicate1	1	0.263107	1.24082	0.577761
replicate2	1	0.235674	1.08765	0.733938
replicate3	1	0.338376	0.894873	0.487863
