# Supplementary material for: Small extracellular vesicles derived from umbilical cord mesenchymal stem cells repair blood-spinal cord barrier disruption after spinal cord injury through down-regulation of Endothelin-1 in rats
Source: PeerJ. 2023 Oct 31;11:e16311. doi: 10.7717/peerj.16311 (PMC10624166; doi:10.7717/peerj.16311)
Supplement: Supplemental Information 2 [file peerj-11-16311-s002.zip › The raw data of statistical analysis/FIgure6F.xlsx]

## Sheet: Sheet1
Figure6F
	Control	OGD/R	Exos	ET-1
replicate1	100	30.01	75.3906	55.72
replicate2	100	34.3674	82.3274	49.6855
replicate3	100	41.6982	68.3919	62.1094
