# Supplementary material for: Small extracellular vesicles derived from umbilical cord mesenchymal stem cells repair blood-spinal cord barrier disruption after spinal cord injury through down-regulation of Endothelin-1 in rats
Source: PeerJ. 2023 Oct 31;11:e16311. doi: 10.7717/peerj.16311 (PMC10624166; doi:10.7717/peerj.16311)
Supplement: Supplemental Information 2 [file peerj-11-16311-s002.zip › The raw data of statistical analysis/FIgure6G.xlsx]

## Sheet: Sheet1
Figure6G
	Control	OGD/R	Exos	ET-1
replicate1	100	435.263	198.885	345.324
replicate2	100	419.937	225.386	420.163
replicate3	100	339.251	166.338	255.746
